# Supplementary material for: Research on High-Responsivity Si/Ge-APD in Visible–Near-Infrared Wide Spectrum with Light-Absorption-Enhanced Nanostructure
Source: Sensors (Basel). 2025 Feb 14;25(4):1167. doi: 10.3390/s25041167 (PMC11858985; doi:10.3390/s25041167)
Supplement: Supplementary file 1 [file sensors-25-01167-s001.zip]

Archive with 1 entries (1 files):
- sensors-3441670-supplementary.pdf
